# Supplementary material for: Continuing evolution of highly pathogenic H5N1 viruses in Bangladeshi live poultry markets
Source: Emerg Microbes Infect. 2019 Apr 24;8(1):650–61. doi: 10.1080/22221751.2019.1605845 (PMC6493222; doi:10.1080/22221751.2019.1605845)
Supplement: Supplemental Material [file TEMI_A_1605845_SM2477.zip]

Archive with 3 entries (3 files):
- Table_S1_SB_12_03_18.docx
- Table_S2_SB_12_03_18.xlsx
- Table_S3_SB_12_03_18.docx
