# Supplementary material for: Continuing evolution of highly pathogenic H5N1 viruses in Bangladeshi live poultry markets
Source: Emerg Microbes Infect. 2019 Apr 24;8(1):650–61. doi: 10.1080/22221751.2019.1605845 (PMC6493222; doi:10.1080/22221751.2019.1605845)
Supplement: Supplemental Material [file TEMI_A_1605845_SM2477.zip › Table_S2_SB_12_03_18.xlsx]

## Sheet: Sheet1
Table S2. H5 HA amino acid differences relative to Bangladeshi H5N1 consensus (2012-2017)
Mature HA numbering1	Consensus HA BD/H5N1 (2012-2017)	A/duck/Bangladesh/19097/2013	A/duck/Bangladesh/30057/2016	A/duck/Bangladesh/30815/2016	A/duck/Bangladesh/31096/2016	A/duck/Bangladesh/31549/2016	A/duck/Bangladesh/32502/2017	A/quail/Bangladesh/32942/2017	A/duck/Bangladesh/33287/2017	A/duck/Bangladesh/33415/2017	A/duck/Bangladesh/33772/2017	A/duck/Bangladesh/34036/2017	A/duck/Bangladesh/34105/2017	A/duck/Bangladesh/34285/2017	A/duck/Bangladesh/34743/2017		A/duck/Bangladesh/33775/2017	A/duck/Bangladesh/33892/2017	A/duck/Bangladesh/34035/2017	A/duck/Bangladesh/34100/2017	A/duck/Bangladesh/34102/2017	A/quail/Bangladesh/34292/2017	A/duck/Bangladesh/34590/2017	A/chicken/Bangladesh/34722/2017*
94	N	─	─	─	─	─	─	T	T	T	─	─	T	─	T		─	─	─	─	─	─	─	─
116	I	─	─	─	─	─	─	V	V	V	─	─	V	─	V		─	─	─	─	─	─	─	─
118	P	─	─	─	─	─	─	─	─	─	─	─	─	─	─		─	─	─	─	─	S	─	─
119	K	─	─	─	─	─	─	R	R	R	─	─	R	─	R		─	─	─	─	─	─	─	─
140	N	─	─	─	─	─	─	─	─	─	─	─	─	─	─		─	─	─	─	─	─	─	─
154	D	─	─	─	─	─	─	─	─	─	─	─	─	─	─		N	N	N	N	N	N	N	N
156	T	─	─	─	─	─	─	─	─	A	─	─	─	─	─		A	A	A	A	A	A	A	E
169	Q	─	R	─	R	─	R	─	─	─	─	R	─	─	─		─	─	─	─	─	─	─	─
189	R	─	─	K	─	─	─	─	─	─	─	─	─	─	─		─	K	─	K	K	K	─	─
204	T	─	─	─	─	─	─	─	─	─	─	─	─	─	─		─	─	─	─	─	─	A	─
257	V	─	─	─	─	─	─	I	I	I	─	─	I	I	I		─	─	─	─	─	─	─	─
259	K	─	─	─	─	─	─	─	─	─	─	─	─	.	Q		─	─	─	─	─	─	─	─
266	K	─	─	─	─	─	─	─	─	─	R	─	─	R	─		─	─	─	─	─	─	─	─
309	N	─	─	─	─	─	─	─	─	─	─	─	─	─	─		─	─	─	K	─	─	─	─
323	R	─	─	─	─	─	─	─	─	─	─	─	─	─	─		K	─	K	─	─	─	K	─
369	S	─	─	─	─	─	─	─	─	─	─	T	─	─	─		─	─	─	─	─	─	─	─
374	I	─	─	─	─	─	─	─	─	─	─	─	─	─	─		─	─	─	─	─	─	─	─
395	V	─	─	─	─	─	─	─	─	─	─	─	─	─	─		─	─	─	─	─	I	─	─
401	N	─	S	S	S	S	S	─	─	─	S	S	─	S	─		─	─	─	─	─	─	─	─
453	L	─	─	─	─	─	─	─	─	─	─	─	─	─	─		─	─	─	─	─	R	─	─
456	K	─	─	─	─	─	─	─	─	─	─	─	─	─	R		─	─	─	─	─	─	─	─
474	N	─	D	D	D	D	D	D	D	D	D	D	D	D	D		D	D	D	D	D	D	D	D
475	N	─	─	─	─	─	─	─	D	D	─	─	D	─	D		─	─	─	─	─	─	─	─
495	A	─	S	S	S	S	S	S	S	S	S	S	S	S	S		─	─	─	─	─	─	─	─
498	K	R	─	─	─	─	─	─	─	─	─	─	─	─	─		─	─	─	─	─	─	─	─
HI		*320	160	80	40	160	40	160	160	160	160	160	160	80	160		20	20	20	20	10	10	10	10
1Amino acid numbering based on H5 (A/Viet Nam/ 1203/2004 [H5N1]) HA.
*Homologous HI titer.
